# Supplementary material for: Anti-Inflammatory and Immunomodulatory Effects of Aqueous Extracts from Green Leaves and Rhizomes of Posidonia oceanica (L.) Delile on LPS-Stimulated RAW 264.7 Macrophages
Source: Molecules. 2025 Dec 7;30(24):4685. doi: 10.3390/molecules30244685 (PMC12735532; doi:10.3390/molecules30244685)
Supplement: Supplementary file 1 [file molecules-30-04685-s001.zip]

Archive with 1 entries (1 files):
- molecules-4014410-supplementary.pdf
